# Supplementary material for: Diagnosis of Centrocestus formosanus Infection in Zebrafish (Danio rerio) in Italy: A Window to a New Globalization-Derived Invasive Microorganism
Source: Animals (Basel). 2020 Mar 9;10(3):456. doi: 10.3390/ani10030456 (PMC7143865; doi:10.3390/ani10030456)
Supplement: Supplementary file 1 [file animals-10-00456-s001.zip]

Archive with 12 entries (9 files):
- animals-729441-supplementary/
- animals-729441-supplementary/Figure_2AB.tif
- __MACOSX/
- __MACOSX/animals-729441-supplementary/
- __MACOSX/animals-729441-supplementary/._Figure_2AB.tif
- animals-729441-supplementary/Figure_1AB.tiff
- __MACOSX/animals-729441-supplementary/._Figure_1AB.tiff
- animals-729441-supplementary/Video S1.mpg
- __MACOSX/animals-729441-supplementary/._Video S1.mpg
- animals-729441-supplementary/Sequences S2.pdf
- __MACOSX/animals-729441-supplementary/._Sequences S2.pdf
- __MACOSX/._animals-729441-supplementary
